# Supplementary material for: Survival and Detection of Bivalve Transmissible Neoplasia from the Soft-Shell Clam Mya arenaria (MarBTN) in Seawater
Source: Pathogens. 2022 Feb 23;11(3):283. doi: 10.3390/pathogens11030283 (PMC8955499; doi:10.3390/pathogens11030283)
Supplement: Supplementary file 1 [file pathogens-11-00283-s001.zip]

Archive with 12 entries (12 files):
- FIgureS1-2022-02-15.tif
- FigureS2-2022-02-15.tif
- FigureS3-2022-02-15.tif
- Table S-2022-02-04.pdf
- Table S10 for Fig4F.tsv
- Table S3 for Fig2A.tsv
- Table S4 for Fig2B.tsv
- Table S5 for Fig2C.tsv
- Table S6 for Fig3A.tsv
- Table S7 for Fig3BC.tsv
- Table S8 for Fig4BS1A.tsv
- Table S9 for Fig4DES1CD.tsv
