# Supplementary material for: Survival and Detection of Bivalve Transmissible Neoplasia from the Soft-Shell Clam Mya arenaria (MarBTN) in Seawater
Source: Pathogens. 2022 Feb 23;11(3):283. doi: 10.3390/pathogens11030283 (PMC8955499; doi:10.3390/pathogens11030283)
Supplement: Supplementary file 1 [file pathogens-11-00283-s001.zip › Table S10 for Fig4F.tsv]

NTC	0	0
Quahog Bay	0	0
Quahog Bay	0	0
Quahog Bay	0.033387714	0.006331703
Gurnet Landing	0.035272554	0.008707283
Gurnet Landing	0	0
Gurnet Landing	0	0
Long Cove	0	0
Long Cove	0.069004819	0.015539921
Long Cove	0.105821114	0.009710891
