# Supplementary material for: Survival and Detection of Bivalve Transmissible Neoplasia from the Soft-Shell Clam Mya arenaria (MarBTN) in Seawater
Source: Pathogens. 2022 Feb 23;11(3):283. doi: 10.3390/pathogens11030283 (PMC8955499; doi:10.3390/pathogens11030283)
Supplement: Supplementary file 1 [file pathogens-11-00283-s001.zip › Table S3 for Fig2A.tsv]

ppt	sg	FFM-4D7	FFM-4G8	FFM-6B8	AVG
0	1	0.00	0.00	0.00	0%
8	1.006	17.09	0.00	0.00	570%
14.6	1.011	51.28	27.78	39.82	3963%
23.9	1.018	28.49	39.68	44.79	3766%
30.5	1.023	74.07	63.49	54.75	6410%
37.1	1.028	68.38	63.49	39.82	5723%
45	1.034	34.19	15.87	47.28	3245%
50.3	1.038	37.04	7.94	4.98	1665%
59.4	1.045	28.49	3.97	12.44	1497%
