# Supplementary material for: Survival and Detection of Bivalve Transmissible Neoplasia from the Soft-Shell Clam Mya arenaria (MarBTN) in Seawater
Source: Pathogens. 2022 Feb 23;11(3):283. doi: 10.3390/pathogens11030283 (PMC8955499; doi:10.3390/pathogens11030283)
Supplement: Supplementary file 1 [file pathogens-11-00283-s001.zip › Table S4 for Fig2B.tsv]

pH	FFM-26C1	FFM-26C9	FFM-26D8	avg
3.6	14.24	2.74	1.87	6.28
3.8	5.73	3.33	2.06	3.71
4	16.99	8.50	3.20	9.57
5	46.49	37.53	30.08	38.03
6	108.98	59.58	46.47	71.68
7	114.29	57.77	72.62	81.56
7.9	72.08	98.15	176.79	115.67
8	82.95	128.87	157.35	123.06
9	59.03	115.27	83.96	86.09
9.3	35.27	74.90	72.82	61.00
