# Supplementary material for: Survival and Detection of Bivalve Transmissible Neoplasia from the Soft-Shell Clam Mya arenaria (MarBTN) in Seawater
Source: Pathogens. 2022 Feb 23;11(3):283. doi: 10.3390/pathogens11030283 (PMC8955499; doi:10.3390/pathogens11030283)
Supplement: Supplementary file 1 [file pathogens-11-00283-s001.zip › Table S5 for Fig2C.tsv]

Temp	FFM-8C3	FFM-9A1	FFM-9A12	FFM-5D4	FFM-7A12	FFM-7D4	AVG
4	116.33	119.39	147.10	80.91	81.91	82.95	109.13
10	154.29	98.96	140.82	89.08	98.75	85.54	116.38
16	191.78	111.44	133.33	119.81	81.97	74.01	127.67
25	166.87	81.98	66.67	117.95	56.24	67.83	97.94
37	128.04	109.70	129.95	77.00	116.51	58.33	112.24
