# Supplementary material for: Survival and Detection of Bivalve Transmissible Neoplasia from the Soft-Shell Clam Mya arenaria (MarBTN) in Seawater
Source: Pathogens. 2022 Feb 23;11(3):283. doi: 10.3390/pathogens11030283 (PMC8955499; doi:10.3390/pathogens11030283)
Supplement: Supplementary file 1 [file pathogens-11-00283-s001.zip › Table S6 for Fig3A.tsv]

4 C	0hr	4hr	24hr	48hr	72hr	1wk	2wk	3wk	4wk	5wk	6wk	7wk	8wk	9wk
FFM-26C1	100.00	83.04	67.93	96.41	111.89	81.44	76.93	66.26	68.53	48.92	36.69	27.55	12.04	3.99
FFM-26C10	100.00	85.02	49.67	63.02	83.81	80.13	12.78	6.23	0	0	0	0	0
FFM-26D8	100.00	95.90	70.70	71.72	78.68	62.46	56.93	34.89	26.24	22.29	20.63	6.01	0
avg	100.00	87.99	62.77	77.05	91.46	74.68	48.88	35.79	31.59	23.74	19.11	11.18	4.01
10 C	0hr	4hr	24hr	48hr	72hr	1wk	2wk	3wk	4wk	5wk
FFM-26C1	100.00	95.26	104.22	77.99	94.53	78.40	66.29	73.31	23.23	1.83
FFM-26C10	100.00	70.00	65.87	98.04	112.39	41.31	5.01	0	0
FFM-26D8	100.00	110.76	91.71	87.55	114.28	59.13	45.24	5.75	0%
avg	100.00	92.01	87.27	87.86	107.07	59.62	38.85	26.35	7.74
13 C	0hr	4hr	24hr	48hr	72hr	1wk	2wk	3wk
FFM-26C1	100.00	89.95	72.28	61.75	82.29	71.14	45.17	2.38
FFM-26C10	100.00	109.71	108.92	105.50	84.57	31.71	1.87
FFM-26D8	100.00	88.67	75.53	73.24	74.62	42.16	5.47
avg	100.00	96.11	85.58	80.16	80.49	48.33	17.50
16 C	0hr	4hr	24hr	48hr	72hr	1wk	2wk	3wk
FFM-26C1	100.00	96.89	48.71	92.58	94.20	91.23	13.11	0.54
FFM-26C10	100.00	44.06	126.87	79.57	38.26	16.95	0.91
FFM-26D8	100.00	80.92	93.09	77.59	64.97	38.71	1.32
avg	100.00	73.96	89.56	83.25	65.81	48.96	5.11
25 C	0hr	4hr	24hr	48hr	72hr	1wk	2wk	3wk
FFM-26C1	100.00	74.40	54.65	55.44	64.98	8.32
FFM-26C10	100.00	95.91	83.54	51.85	36.91	7.21
FFM-26D8	100.00	128.79	205.72	103.90	83.29	2.13
avg	100.00	99.70	114.64	70.40	61.73	5.89
37 C	0hr	4hr	24hr	48hr	72hr	1wk	2wk	3wk
FFM-26C1	100.00	88.80	22.00	20.06	19.35	4.82
FFM-26C10	100.00	97.62	8.86	7.75	11.95	3.31
FFM-26D8	100.00	108.70	28.07	27.59	20.85	9.09
avg	100.00	98.37	19.64	18.47	17.38	5.74
