# Supplementary material for: Survival and Detection of Bivalve Transmissible Neoplasia from the Soft-Shell Clam Mya arenaria (MarBTN) in Seawater
Source: Pathogens. 2022 Feb 23;11(3):283. doi: 10.3390/pathogens11030283 (PMC8955499; doi:10.3390/pathogens11030283)
Supplement: Supplementary file 1 [file pathogens-11-00283-s001.zip › Table S7 for Fig3BC.tsv]

	4	10	13	16	25	37
FFM-26C1	32.13	19.78	10.23	9.79	3.12	1.54
FFM-26C10	18.96	11.79	6.41	6.16	3.13	1.20
FFM-26D8	8.63	7.20	7.22	5.08	4.95	2.12
avg	19.91	12.93	7.95	7.01	3.73	1.62
