# Supplementary material for: Survival and Detection of Bivalve Transmissible Neoplasia from the Soft-Shell Clam Mya arenaria (MarBTN) in Seawater
Source: Pathogens. 2022 Feb 23;11(3):283. doi: 10.3390/pathogens11030283 (PMC8955499; doi:10.3390/pathogens11030283)
Supplement: Supplementary file 1 [file pathogens-11-00283-s001.zip › Table S8 for Fig4BS1A.tsv]

Sample	N1N2 avg	SEM	Cancer-N1N2	SEM	HL03	SEM	EF1alpha	SEM
MLN-4D6	25838.06	682.32	1	0	1	0	15741.68	301.53
MLN-5D6	28490.85	1925.23	13851.24	249.64	7500.50	901.52	12060.96	307.52
