# Supplementary material for: Survival and Detection of Bivalve Transmissible Neoplasia from the Soft-Shell Clam Mya arenaria (MarBTN) in Seawater
Source: Pathogens. 2022 Feb 23;11(3):283. doi: 10.3390/pathogens11030283 (PMC8955499; doi:10.3390/pathogens11030283)
Supplement: Supplementary file 1 [file pathogens-11-00283-s001.zip › Table S9 for Fig4DES1CD.tsv]

Clam	day	Cancer-N1N2	SEM	N1N2	SEM	HL03	SEM	qEF1a	SEM
MLN-4D6	1	1	0	800.31	14.85	1	0	844.10	14.10
MLN-5D6	1	2012.43	126.93	5547.02	190.29	197.25	40.43	4094.22	210.30
MLN-5E4	1	796.38	121.32	1897.71	229.51	173.95	9.40	1512.60	14.47
MLN-4D6	2	1	0	231.36	9.38	1	0	220.42	10.05
MLN-5D6	2	1241.70	37.82	2846.19	34.26	516.98	109.13	2026.22	32.76
MLN-5E4	2	1472.88	18.70	3140.67	43.90	346.37	45.89	2160.23	283.09
MLN-4D6	3	1	0	460.85	2.00	1	0	490.63	23.05
MLN-5D6	3	194.52	7.55	469.97	15.08	135.37	9.89	366.30	5.31
MLN-5E4	3	886.21	28.56	1749.22	33.79	843.18	175.71	1273.45	10.37
